# Supplementary material for: Prevalence, Associated Factors, and Temporal Trends of Brucella Detection Across Human and Animal Hosts in Bangladesh: A 25‐Year Meta‐Analysis
Source: Vet Med Sci. 2026 May 28;12(4):e71005. doi: 10.1002/vms3.71005 (PMC13239763; doi:10.1002/vms3.71005)
Supplement: Supplementary file 1 — Supporting file 1: vms371005‐sup‐0001‐SuppMat.zip [file VMS3-12-e71005-s001.zip]

Archive with 3 entries (3 files):
- Quality Assessment of Studies.xlsx
- supplementary materials.xlsx
- supplementary materials.docx
