# Supplementary material for: Prevalence, Associated Factors, and Temporal Trends of Brucella Detection Across Human and Animal Hosts in Bangladesh: A 25‐Year Meta‐Analysis
Source: Vet Med Sci. 2026 May 28;12(4):e71005. doi: 10.1002/vms3.71005 (PMC13239763; doi:10.1002/vms3.71005)
Supplement: Supplementary file 1 — Supporting file 1: vms371005‐sup‐0001‐SuppMat.zip [file VMS3-12-e71005-s001.zip › Quality Assessment of Studies.xlsx]

## Sheet: Sheet1
Paper	Q1	Q2	Q3	Q4	Q5	Q6	Q7	Q8	Q9
Ahasan, M. S., Rahman, M., & Song, H.-J. (2010). Ahasan, M. S., Rahman, M. S., Song, H. J. (2010). A sero-surveillance of Brucella spp. Antibodies and individual risk factors of infection in cattle of Bangladesh. Korean Journal of Veterinary Service 33 (2), 121-128. Korean Journal of Veterinary Service, 33.	UNCLEAR	NO	YES	YES	YES	YES	YES	YES	UNCLEAR
Ahasan, Md. S., Rahman, Md. S., Rahman, A. K. M. A., & Berkvens, D. (2017). Bovine and Caprine Brucellosis in Bangladesh: Bayesian evaluation of four serological tests, true prevalence, and associated risk factors in household animals. Tropical Animal Health and Production, 49(1), 1–11. https://doi.org/10.1007/s11250-016-1151-1	YES	YES	YES	YES	YES	YES	YES	YES	YES
Ahmed, M., Islam, Md. A., Khatun, Mst. M., & Baek, B.-K. (2011). Evaluation of four Serological Tests for the Detection of Brucellosis in Goats and Cattle under the Field Condition of Bangladesh. Asian Journal of Biological Sciences, 4(5), 477–482. https://doi.org/10.3923/ajbs.2011.477.482	UNCLEAR	NO	YES	YES	YES	YES	YES	NO	YES
Akhtar, J., Chowdhury, O. A., Das, P., & Sinha, S. P. (2020). Sero-prevalence of human brucellosis in high risk individuals and normal individuals of Sylhet District in Bangladesh. Bangladesh Medical Research Council Bulletin, 46(1), 35–40. https://doi.org/10.3329/bmrcb.v46i1.47467	YES	YES	YES	YES	YES	YES	YES	YES	YES
Akhter, L., Islam, M. A., Das, S., Khatun, M. M., & Islam, M. A. (2014). Seroprevalence of Brucellosis and its Associated Risk Factors in Sheep and Goat in the Farms and Slaughter House in Mymensingh, Bangladesh. Microbes and Health, 3(1), 25–28. https://doi.org/10.3329/mh.v3i1.19778	UNCLEAR	YES	YES	YES	YES	YES	YES	YES	NA
Amin, K. M. R., Rahman, M. B., Rahman, M. S., Han, J. C., Park, J. H., & Chae, J. S. (2005). Prevalence of Brucella antibodies in sera of cows in Bangladesh. Journal of Veterinary Science, 6(3), 223. https://doi.org/10.4142/jvs.2005.6.3.223	UNCLEAR	NO	YES	YES	YES	YES	YES	NO	NA
Amin, K., Rahman, M., Sarkar, S., Kabir, S. M. L., & Akand, M. (2004). Serological epidemiology of brucellosis in cattle of Mymensingh district of Bangladesh. Journal of Animal and Veterinary Advances, 3, 898–900.	YES	YES	YES	YES	YES	YES	YES	YES	NA
Belal, S., & Ansari, A. (2014). Seroprevalence of Brucella abortus antibodies in the cattle population in the selected upazilas of Sirajgonj district. Bangladesh Journal of Veterinary Medicine, 11(2), 127–130. https://doi.org/10.3329/bjvm.v11i2.19127	YES	YES	YES	YES	YES	YES	YES	YES	UNCLEAR
Deb Nath, N., Ahmed, S. S. U., Malakar, V., Hussain, T., Chandra Deb, L., & Paul, S. (2023). Sero‐prevalence and risk factors associated with brucellosis in dairy cattle of Sylhet District, Bangladesh: A cross‐sectional study. Veterinary Medicine and Science, 9(3), 1349–1358. https://doi.org/10.1002/vms3.1100	YES	YES	YES	YES	YES	YES	YES	YES	YES
Dey, S., Rahman, M., Rima, U., Hossain, M., Chowdhury, G., Pervin, M., Habib, M., & Khan, M. (2014). Serological and pathological investigation of brucellosis in dairy cows of Mymensingh district, Bangladesh. Bangladesh Journal of Veterinary Medicine, 11(2), 107–112. https://doi.org/10.3329/bjvm.v11i2.19124	NO	NO	YES	YES	YES	YES	YES	YES	NA
Faruque, R., Ahad, A., Hossain, F., & Sayeed, A. (2020). Molecular detection and epidemiology of Brucella in dairy cattle of Bangladesh. 8(2).	NO	NO	NO	YES	YES	YES	YES	YES	NA
Gani, M. O., Munsi, M. N., Ershaduzzaman, M., Rahman, A. A., Sultana, S., & Alam, M. S. (2016). Seroprevalence of ovine brucellosis in Bangladesh. Asian Journal of Medical and Biological Research, 2(1), 13–18. https://doi.org/10.3329/ajmbr.v2i1.27563	YES	YES	YES	YES	YES	YES	YES	YES	UNCLEAR
Hassan, A. A., Uddin, M. B., Islam, Md. R., Cho, H.-S., & Hossain, Md. M. (2014). Serological prevalence of brucellosis of cattle in selected dairy farms in Bangladesh. Korean Journal of Veterinary Research, 54(4), 239–243. https://doi.org/10.14405/kjvr.2014.54.4.239	UNCLEAR	YES	YES	YES	YES	YES	YES	YES	UNCLEAR
Islam, M. A., Akter, L., Khatun, M. M., & Islam, M. A. (2014). Seroprevalence of Brucellosis and Its Associated Risk Factors in Bovine at Greater Mymensingh District of Bangladesh. Microbes and Health, 2(1), 12–14. https://doi.org/10.3329/mh.v2i1.17256	UNCLEAR	NO	NO	YES	YES	YES	YES	YES	UNCLEAR
Islam, M., Samad, M., & Rahman, A. (2012). RISK FACTORS ASSOCIATED WITH PREVALENCE OF BRUCELLOSIS IN BLACK BENGAL GOATS IN BANGLADESH. Bangladesh Journal of Veterinary Medicine, 8(2), 141–147. https://doi.org/10.3329/bjvm.v8i2.11198	UNCLEAR	YES	YES	YES	YES	YES	YES	YES	UNCLEAR
Islam, M., Siddiqui, M., Baki, M., Majumder, S., Parrish, J., & Shamsuddin, M. (2007). Screening some major communicable diseases of AI bulls in Bangladesh. Livestock Research for Rural Development, 19.	UNCLEAR	NO	YES	YES	YES	YES	YES	YES	NA
Islam, Md. S., Islam, Md. A., Khatun, Mst. M., Saha, S., Basir, Md. S., & Hasan, M.-M. (2018). Molecular Detection of Brucella spp. From Milk of Seronegative Cows from Some Selected Area in Bangladesh. Journal of Pathogens, 2018, 1–7. https://doi.org/10.1155/2018/9378976	NO	NO	YES	YES	YES	YES	YES	YES	UNCLEAR
Islam, S., Barua, S. R., Moni, S. P., Islam, A., Rahman, A. K. M. A., & Chowdhury, S. (2021). Seroprevalence and risk factors for bovine brucellosis in the Chittagong Metropolitan Area of Bangladesh. Veterinary Medicine and Science, 7(1), 86–98. https://doi.org/10.1002/vms3.348	YES	YES	YES	YES	YES	YES	YES	YES	YES
M., A. S. S., M., S. R., M., M. B., M., B. R., M., F. R., H., N., & A., K. M. A. R. (2017). Milk ring, rose bengal tests and conventional PCR based detection of Brucella abortus infected dairy cattle in Bangladesh. African Journal of Microbiology Research, 11(40), 1505–1509. https://doi.org/10.5897/AJMR2017.8672	UNCLEAR	NO	YES	YES	YES	YES	YES	YES	UNCLEAR
Maruf, A. A., Yasmin, F., Yeasmin, F., Alam, M. N., Rahman, M. M., Hasan, M. M., Alam, M., Alam, M. R., Rahman, A. K. M. A., & Rahman, M. S. (2019). ASSESSMENT OF HAEMATO-BIOCHEMICAL AND THERAPEUTIC RESPONSES OF CHRONIC BRUCELLOSIS IN CROSSBRED DAIRY COWS IN BANGLADESH. Journal of Veterinary Medical and One Health Research, 1(2), 211–229. https://doi.org/10.36111/10.36111/jvmohr.2019.1(2).0013	NO	NO	NO	YES	YES	YES	YES	YES	UNCLEAR
Md, R. (2014). Ahasan, M. S.,Rahman, M., Das, G. C., Rahman, M. S., Ali, M. L. (2014). Seroprevalence of brucellosis in sheep in Mymensingh and Netrokona district of Bangladesh. International Journal of Natural and Social Sciences 1: 33-40.	UNCLEAR	NO	NO	YES	YES	YES	YES	YES	NA
Md Rahman. (2014). Rahman, M., Ahsan, M. D., Das, G. C.,Rahman, M. S. (2014). Seroprevalence of brucellosis in buffaloes in Bagerhat and Mymensingh district, Bangladesh. International Journal of Natural and Social Sciences 1, 75-80.	UNCLEAR	NO	NO	YES	YES	YES	YES	YES	UNCLEAR
Md Rasheduzzaman, -, Hossain, M. A., Paul, S. K., Nasreen, S. A., Haque, N., Akter, A., Muhammadullah, S., Kabir, M. H., Sonia, S. J., & Ahmed, S. (2020). Serological and Molecular Epidemiology of Human Brucellosis in Mymensingh region Bangladesh. Bangladesh Journal of Medical Microbiology, 14(2), 19–24. https://doi.org/10.3329/bjmm.v14i2.57794	NO	NO	YES	YES	YES	YES	YES	YES	UNCLEAR
Md. Siddiqur Rahman,. (2012). Brucellosis among ruminants in some districts of Bangladesh using four conventional serological assays. African Journal of Microbiology Research, 6(22). https://doi.org/10.5897/AJMR12.475	YES	YES	YES	YES	YES	YES	YES	YES	UNCLEAR
Millat, M. K. S. A., Shafy, N. M., Sharmy, S. T., Yeasmin, F., Karim, M. F., Ehsan, M. A., Sarker, R. R., Khtun, F., Wares, M. A., Hasan, M. M., Nishidate, I., & Rahman, M. S. (2018). SEROPREVALENCE OF EQUINE BRUCELLOSIS: FIRST REPORT IN BANGLADESH. Bangladesh Journal of Veterinary Medicine, 16(1), 103–106. https://doi.org/10.3329/bjvm.v16i1.37383	UNCLEAR	NO	NO	YES	YES	YES	YES	YES	NA
Munsi, M., Akther, S., Rahman, M., Hassan, M., Ali, M., & Ershaduzzaman, M. (2021). Seroprevalence of Brucellosis in goats in some selected areas of Bangladesh. Journal of Advanced Veterinary and Animal Research, 8(1), 123. https://doi.org/10.5455/javar.2021.h494	YES	YES	YES	YES	YES	YES	YES	YES	UNCLEAR
Nahar, A., & Ahmed, M. U. (1970). SERO-PREVALENCE STUDY OF BRUCELLOSIS IN CATTLE AND CONTACT HUMAN IN MYMENSINGH DISTRICT. Bangladesh Journal of Veterinary Medicine, 7(1), 269–274. https://doi.org/10.3329/bjvm.v7i1.5071	NO	NO	YES	YES	YES	YES	YES	YES	UNCLEAR
Pal, D. R., Biswas, D., & Mollah, M. L. (2019). Seroprevalence and Risk Factors of Brucellosis in Black Bengal Goats at Coastal Region of Bangladesh. 06.	YES	UNCLEAR	YES	YES	YES	YES	YES	YES	UNCLEAR
Rahman, A. A., Berkvens, D., Saegerman, C., Fretin, D., Muhammad, N., Hossain, A., & Abatih, E. (2016). Seroprevalence of brucellosis in patients with prolonged fever in Bangladesh. The Journal of Infection in Developing Countries, 10(09), 939–946. https://doi.org/10.3855/jidc.6844	NO	YES	YES	YES	YES	YES	YES	YES	UNCLEAR
Rahman, A. K. M. A., Dirk, B., Fretin, D., Saegerman, C., Ahmed, M. U., Muhammad, N., Hossain, A., & Abatih, E. (2012). Seroprevalence and Risk Factors for Brucellosis in a High-Risk Group of Individuals in Bangladesh. Foodborne Pathogens and Disease, 9(3), 190–197. https://doi.org/10.1089/fpd.2011.1029	YES	YES	YES	YES	YES	YES	YES	YES	NA
Rahman, A. K. M. A., Saegerman, C., Berkvens, D., Fretin, D., Gani, Md. O., Ershaduzzaman, Md., Ahmed, M. U., & Emmanuel, A. (2013). Bayesian estimation of true prevalence, sensitivity and specificity of indirect ELISA, Rose Bengal Test and Slow Agglutination Test for the diagnosis of brucellosis in sheep and goats in Bangladesh. Preventive Veterinary Medicine, 110(2), 242–252. https://doi.org/10…	YES	YES	YES	YES	YES	YES	YES	YES	YES
Rahman, A. K. M. A., Saegerman, C., Berkvens, D., Melzer, F., Neubauer, H., Fretin, D., Abatih, E., Dhand, N., & Ward, M. P. (2017). Brucella abortus is Prevalent in Both Humans and Animals in Bangladesh. Zoonoses and Public Health, 64(5), 394–399. https://doi.org/10.1111/zph.12344	UNCLEAR	UNCLEAR	YES	YES	YES	YES	YES	YES	NA
Rahman, A. K. M. A., Smit, S., Devleesschauwer, B., Kostoulas, P., Abatih, E., Saegerman, C., Shamsuddin, M., Berkvens, D., Dhand, N. K., & Ward, M. P. (2019). Bayesian evaluation of three serological tests for the diagnosis of bovine brucellosis in Bangladesh. Epidemiology and Infection, 147, e73. https://doi.org/10.1017/S0950268818003503	YES	YES	YES	YES	YES	YES	YES	YES	NA
Rahman, M., Akther, S., Haque, M., Ali, M., Zihadi, M., & Rahman, M. (2024). Ovine Brucellosis in Bangladesh: Seroprevalence and its associated risk factors. Journal of Research in Veterinary Sciences, 3(1), 28. https://doi.org/10.5455/JRVS.20240519053238	YES	YES	YES	YES	YES	YES	YES	YES	NA
Rahman, M. S., Azad, M. K., Ahasan, M. S., Sarker, R. R., Chakrabartty, A., Uddin, M. J., & Akter, L. (2013). Prevalence and Diagnostic Test Comparison of Brucellosis in Cattle in Pabna and Mymensingh Districts of Bangladesh: Brucellosis Prevalence in Cattle. Biological Sciences-PJSIR, 56(3), 147-153.	UNCLEAR	YES	YES	YES	YES	YES	YES	NO	NA
Rahman, M., Han, J.-C., Park, J., Lee, J., Eo, S.-K., & Chae, J. (2006). Rahman, M. S., Han, J. C., Park, J., Lee, J. H., Eo, S. K., Chae, J. S. (2006). Prevalence of brucellosis and its association with reproductive problems in cows in Bangladesh. Veterinary Record 159 (8), 180-182. The Veterinary Record, 159, 180–182. https://doi.org/10.1136/vr.159.6.180	UNCLEAR	NO	YES	YES	YES	YES	YES	YES	UNCLEAR
Rahman, M., Huque, F., Ahasan, M. S., & Song, H.-J. (2010). Rahman, M. S., Huque, M. F., Ahasan, M. S., Song, H. J. (2010). Indirect enzyme linked immunosorbent assay for the diagnosis of brucellosis in cattle. Korean Journal of Veterinary Service 33 (2), 113-119. Korean Journal of Veterinary Service, 33.	NO	NO	YES	YES	YES	YES	YES	YES	NA
Rahman, M., Jahan, N., Hossain, A., Uddin, M. J., Shil, N., Islam, K. B. M., Ahasan, M. S., Rahman, A. K. M. A., & Song, H.-J. (2008). Tube agglutination test is superior to other serological tests for diagnosis of brucellosis in small ruminants. Korean Journal of Veterinary Service 31 (4), 493-496. Korean Journal of Veterinary Service, 31.	UNCLEAR	YES	YES	YES	YES	YES	YES	NO	NA
Rahman, M. M., Rahman, M. S., Rahman, A. K. M. A., Hossain, M. M., Hasan, M. R., Rana, M. S. ., Melzer, F., & Neubauer, H. (2020). SERO-MOLECULAR EPIDEMIOLOGY AND RICK FACTORS ANALYSIS OF BRUCELLOSIS IN HUMAN AND LACTATING COWS OF MILITARY DAIRY FARMS IN BANGLADESH. Journal of Veterinary Medical and One Health Research, 2(1). https://doi.org/10.36111/jvmohr.2020.2(1).0018	YES	YES	YES	YES	YES	YES	YES	YES	NA
Rahman, M., Melzer, F., L.D., S., Sarker, R., & Neubauer, H. (2014). Rahman, M. S., Sarker, M. A. S., Rahman, A. K. M. A., Sarker, R. R., Melzer, F., Sprague, L. D., Neubauer, H. (2014). The prevalence of Brucella abortus DNA in seropositive bovine sera in Bangladesh. African Journal of Microbiology Research 8 (48), 3856-3860. African Journal of Microbiology Research, 8, 3856–3860.	YES	YES	YES	YES	YES	YES	YES	YES	NA
Rahman, M., Rahaman, M., Islam, M., Sarker, R., Sarker, M., Sarabontuhura, M., Chakrabartty, A., Akther, L., & Uddin, M. (2013). Seroprevalence of Brucellosis in Sheep in the Gaibandha District of Bangladesh. Progressive Agriculture, 23(1–2), 25–32. https://doi.org/10.3329/pa.v23i1-2.16562	YES	YES	NO	YES	YES	YES	YES	YES	NA
Rahman, M., Rahman, A., Hussaini, S., Maruf, A. A., & Hasan, M. (2019). First Report of Brucellosis in Dairy Cattle and Humans in Military Farms in Bangladesh.	UNCLEAR	YES	YES	YES	YES	NO	YES	YES	NA
Rahman, M. S., Faruk, M. O., Her, M., Kim, J. Y., Kang, S. I., & Jung, S. C. (2011). Prevalence of brucellosis in ruminants in Bangladesh. Veterinarni Medicina.	YES	YES	YES	YES	YES	YES	YES	YES	NA
Rahman, M. S., Kabir, S. L., & Rahman, M. S. (2015). Seroprevalence of canine brucellosis in Dhaka city corporation area, Bangladesh. Asian Journal of Medical and Biological Research, 1(1), 17–21. https://doi.org/10.3329/ajmbr.v1i1.25493	NO	UNCLEAR	NO	YES	YES	YES	YES	YES	Unclear
Rahman, M. S., Mithu, S., Islam, M. T., Uddin, M. J., Sarker, R. R., Sarker, M. A. S., & Akhter, L. (2013). PREVALENCE OF BRUCELLOSIS IN BLACK BENGAL GOATS IN BANGLADESH. Bangladesh Journal of Veterinary Medicine, 10(1–2), 51–56. https://doi.org/10.3329/bjvm.v10i1-2.15646	NO	YES	YES	YES	YES	YES	YES	YES	NA
Rahman, M. S., Nuruzzaman, M., Ahasan, M. S., Sarker, R. R., Chakrabartty, A., Nahar, A., Uddin, M. J., Sarker, M. A. S., & Akhter, L. (2013). PREVALENCE OF BRUCELLOSIS IN PIGS: THE FIRST REPORT IN BANGLADESH. Bangladesh Journal of Veterinary Medicine, 10(1–2), 75–80. https://doi.org/10.3329/bjvm.v10i1-2.15649	UNCLEAR	YES	YES	YES	YES	YES	YES	YES	NA
Rahman, Md. S., Chakrabartty, A., Islam, Md. T., Sarker, R. R., Alam, M. E., Uddin, M. J., Akther, L., & Song, H.-J. (2012). Seroprevalence of brucellosis in cattle in selected area of Bangladesh and comparison between Rose Bengal test and i-ELISA used for the screening of brucellosis. Korean Journal of Veterinary Service, 35(2), 133–137. https://doi.org/10.7853/kjvs.2012.35.2.133	YES	No	YES	YES	YES	YES	YES	YES	NA
Rahman, Md. S., Hahsin, Md. F. A., Ahasan, Md. S., Her, M., Kim, J. Y., Kang, S. I., & Jung, S. C. (2011). Brucellosis in sheep and goat of Bogra and Mymensingh districts of Bangladesh. Korean Journal of Veterinary Research, 51(4), 277–280. https://doi.org/10.14405/kjvr.2011.51.4.277	YES	UNCLEAR	YES	YES	YES	YES	YES	YES	NA
Sarker, M. A. S., Begum, M. M., Rahman, M. F., Islam, M. T., Yasmin, L., Ehsan, M. A., & Rahman, M. S. (2018). CONVENTIONAL PCR BASED DETECTION OF Brucella abortus INFECTED CATTLE IN SOME SELECTED AREAS OF BANGLADESH. Bangladesh Journal of Veterinary Medicine, 16(1), 39–44. https://doi.org/10.3329/bjvm.v16i1.37372	UNCLEAR	UNCLEAR	YES	YES	YES	YES	YES	YES	NA
Sarker, M. A. S., Sarker, R. R., Begum, M. M., Shafy, N. M., Islam, M. T., Ehsan, M. A., Bhattacharjee, P. K., Rahman, M. F., Melzer, F., Neubauer, H., & Rahman, M. S. (2017). SEROPREVALENCE AND MOLECULAR DIAGNOSIS OF BRUCELLA ABORTUS AND BRUCELLA MELITENSIS IN BANGLADESH. Bangladesh Journal of Veterinary Medicine, 14(2), 221–226. https://doi.org/10.3329/bjvm.v14i2.31400	NO	YES	YES	YES	YES	YES	YES	YES	NA
Sarker, M., Rahman, M., Islam, M., Rahman, A., Rahman, M., & Rahman, M. (2014). Prevalence of Brucellosis in Dairy Cattle in Organized and Smallholder Farms in Some Selected Areas of Bangladesh. Bangladesh Journal of Veterinary Medicine, 12(2), 167–171. https://doi.org/10.3329/bjvm.v12i2.21280	UNCLEAR	UNCLEAR	YES	YES	YES	YES	YES	YES	NA
Shafy, N. M., Ahmed, B. S., Sarker, R. R., Millat, K. S. A., Hasan, M. T., Bhattacharjee, P. K., Chakrabartty, A., Paul, A., Sarker, M. A. S., Truong, T., & Rahman, M. S. (2017). SEROLOGICAL PREVALENCE OF OVINE AND CAPRINE BRUCELLOSIS IN BANGLADESH. Bangladesh Journal of Veterinary Medicine, 14(2), 209–213. https://doi.org/10.3329/bjvm.v14i2.31398	YES	YES	YES	YES	YES	YES	YES	YES	NA
Sikder, S., Rahman, A. A., Faruque, M. R., Alim, M. A., Das, S., Gupta, A. D., Das, B. C., Uddin, M. I., & Prodhan, M. A. M. (2012). Bovine Brucellosis: An Epidemiological Study at Chittagong, Bangladesh. Pak Vet J.	UNCLEAR	YES	YES	YES	YES	YES	YES	YES	NA
Talukder, B., Samad, M., & Rahman, A. (2012). COMPARATIVE EVALUATION OF COMMERCIAL SERODIAGNOSTIC TESTS FOR THE SEROPREVALENCE STUDY OF BRUCELLOSIS IN STRAY DOGS IN BANGLADESH. Bangladesh Journal of Veterinary Medicine, 9(1), 79–83. https://doi.org/10.3329/bjvm.v9i1.11217	UNCLEAR	UNCLEAR	NO	YES	YES	YES	YES	YES	NA
Uddin, M. J., Rahman, M., Hossain, M., SH, A., Majumder, S., Park, J., & HJ, S. (2007). Uddin, J. M., Rahman, M. S., Hossain, M.A., Akter, S. H., Majumder, S., Park, J. H., Song, H. J. (2007). Relation between brucellosis and husbandry practices in goats in Bangladesh. Korean Journal of Veterinary Service 30 (2), 259-267. Korean Journal of Veterinary Service, 30, 261–269.	UNCLEAR	UNCLEAR	YES	YES	YES	YES	YES	YES	NA

## Sheet: Questions
Q1	Was the sample frame appropriate to address the target population?
Q2	Were study participants sampled in an appropriate way?
Q3	Was the sample size adequate?
Q4	Were the study subjects and the setting described in detail?
Q5	Was the data analysis conducted with sufficient coverage of the identified sample?
Q6	Were valid methods used for the identification of the condition?
Q7	Was the condition measured in a standard, reliable way for all participants?
Q8	Was there appropriate statistical analysis?
Q9	Was the response rate adequate, and if not, was the low response rate managed appropriately?
