# Supplementary material for: Prevalence, Associated Factors, and Temporal Trends of Brucella Detection Across Human and Animal Hosts in Bangladesh: A 25‐Year Meta‐Analysis
Source: Vet Med Sci. 2026 May 28;12(4):e71005. doi: 10.1002/vms3.71005 (PMC13239763; doi:10.1002/vms3.71005)
Supplement: Supplementary file 1 — Supporting file 1: vms371005‐sup‐0001‐SuppMat.zip [file VMS3-12-e71005-s001.zip › supplementary materials.xlsx]

## Sheet: Host
Author	Host	Positive	Total	Study period
Kazi M. R Amin (2005)	Cattle	7	120	2003
M. A. Islam, M. A. Samad and A. K. M. A. Rahman (2010)	Goat	8	208	2008
Md Siddiqur Rahman, Nur Alam, AKM Anisur Rahman, AKM Fazlul Huque, Md Samim Ahasan, Hee- jong song (2009)	Cattle	10	200	2008
A. Nahar and M. U. Ahmed (2009)	Cattle	9	200	2007
A. Nahar and M. U. Ahmed (2009)	Human	3	50	2007
Md Siddiqur Rahman, Md Abu Sayed Sarker, AKM Anisur Rahman, Roma Reni Sarker, Falk Melzer, Lisa D Sprague, Henrich Neubauer (2014)	Cattle	38	700	2011
Md Siddiqur Rahman, Md Abu Sayed Sarker, AKM Anisur Rahman, Roma Reni Sarker, Falk Melzer, Lisa D Sprague, Henrich Neubauer (2014)	Buffalo	7	99	2011
Md. Siddiqur Rahman, Moon Her, Ji-yeon Kim, Sung-il Kang, Kichan Lee, Muhammad Jasim Uddin, Amitavo Chakrabartty and Suk Chan Jung (2012)	Cattle	4	465	2011
Md. Siddiqur Rahman, Moon Her, Ji-yeon Kim, Sung-il Kang, Kichan Lee, Muhammad Jasim Uddin, Amitavo Chakrabartty and Suk Chan Jung (2012)	Buffalo	4	135	2011
Md. Siddiqur Rahman, Moon Her, Ji-yeon Kim, Sung-il Kang, Kichan Lee, Muhammad Jasim Uddin, Amitavo Chakrabartty and Suk Chan Jung (2012)	Goat	8	230	2011
Md. Siddiqur Rahman, Moon Her, Ji-yeon Kim, Sung-il Kang, Kichan Lee, Muhammad Jasim Uddin, Amitavo Chakrabartty and Suk Chan Jung (2012)	Sheep	16	170	2011
M.S. Rahman, M.O. Faruk, M. Her, J.Y. Kim, S.I. Kang, S.C. Jung (2011)	Cattle	5	188	2010
M.S. Rahman, M.O. Faruk, M. Her, J.Y. Kim, S.I. Kang, S.C. Jung (2011)	Sheep	3	130	2010
M.S. Rahman, M.O. Faruk, M. Her, J.Y. Kim, S.I. Kang, S.C. Jung (2011)	Goat	4	127	2010
M.S. Rahman, M.O. Faruk, M. Her, J.Y. Kim, S.I. Kang, S.C. Jung (2011)	Buffalo	3	105	2010
Md. Ariful Islam, Laboni Akter, Mst. Minara Khatun and Md. Ariful Islam (2013)	Cattle	23	150	2011
Md. Ariful Islam, Laboni Akter, Mst. Minara Khatun and Md. Ariful Islam (2013)	Buffalo	8	60	2011
Laboni Akhter, Md. Ariful Islam, Susanto Das, Mst. Minara Khatun and Md. Ariful Islam (2014)	Sheep	6	101
Laboni Akhter, Md. Ariful Islam, Susanto Das, Mst. Minara Khatun and Md. Ariful Islam (2014)	Goat	7	113	2011
D Ahsan, M Rahman, GC Das, MS Rahman, ML Ali (2014)	Sheep	6	102
Suchandan Sikder, AKM Anisur Rahman, Mohammad Rayhan Faruque, Mohammad Abdul Alim, Shubhagata Das, Aungshuman Das Gupta, Bhajan Chandra Das, Mohammad Inkeyas Uddin and Mohammad Abdul Matin Prodhan (2012)	Cattle	25	500	2011
Md. Siddiqur Rahman, Md. Ferdous Ali Hahsin, Md. Shamim Ahasan, Moon Her, Jeong Yeong Kim, Sang Il Kang, Suk Chan Jung (2011)	Sheep	1	80
Md. Siddiqur Rahman, Md. Ferdous Ali Hahsin, Md. Shamim Ahasan, Moon Her, Jeong Yeong Kim, Sang Il Kang, Suk Chan Jung (2011)	Goat	3	120
Abdullah Al Hassan, M Bashir Uddin, Md Rafiqul Islam, Ho-Seong Cho, Md Mukter Hossain (2014)	Cattle	4	334	2010
M. S. Rahman, S. Mithu, M. T. Islam, M. J. Uddin, R. R. Sarker, M. A. S. Sarker and L. Akhter (2012)	Goat	4	154	2011
A.K.M. Anisur Rahman, Berkvens Dirk, David Fretin, Claude Saegerman 3, Muzahed Uddin Ahmed, Noor Muhammad, Akram Hossain, and Emmanuel Abatih (2012)	Human	13	500
A.K.M. Anisur Rahman, Claude Saegerman, Dirk Berkvensc, David Fretind, Md. Osman Ganie, Md. Ershaduzzamane, Muzahed Uddin Ahmeda, Abatih Emmanuel (2012)	Goat	32	636	2007
A.K.M. Anisur Rahman, Claude Saegerman, Dirk Berkvensc, David Fretind, Md. Osman Ganie, Md. Ershaduzzamane, Muzahed Uddin Ahmeda, Abatih Emmanuel (2012)	Sheep	16	1044	2007
M. A. S. Sarker, M. S. Rahman, M. T. Islam, A. K. M. A. Rahman, M. B. Rahman and M. F. Rahman (2014)	Cattle	11	533	2014
Md. Osman Gani, Md. Nuruzzaman Munsi, Md. Ershaduzzaman, A.K.M. Anisur Rahman, Sajeda Sultana and Md. Shahin Alam (2016)	Sheep	22	637	2009
Md. Rasheduzzaman, Muhammad Akram Hossain, Shyamal Kumar Paul, Syeda Anjuman Nasreen, Nazia Haque, Ayenun Akter, Sikdar Muhammadullah, Md. Humayun Kabir, Suraiya Jahan Sonia, Salma Ahmed (2020)	Human	3	55	2017
M. M. Rahman, M. S. Rahman, A. K. M. A. Rahman, M. M. Hossain, M.R. Hasan, M. S . Rana, F. Melzer and H. Neubauer (2020)	Human	4	715	2017
M. M. Rahman, M. S. Rahman, A. K. M. A. Rahman, M. M. Hossain, M.R. Hasan, M. S . Rana, F. Melzer and H. Neubauer (2020)	Cattle	24	1003	2017
AKM Anisur Rahman, Dirk Berkvens, Claude Saegerman, David Fretin, Noor Muhammad, Akram Hossain, Emmanuel Abatih (2016)	Human	8	635
Md. Shamim Ahasan, Md. Siddiqur Rahman, A. K. M. Anisur Rahman & Dirk Berkvens (2016)	Cattle	10	160	2009
Md. Shamim Ahasan, Md. Siddiqur Rahman, A. K. M. Anisur Rahman & Dirk Berkvens (2016)	Goat	7	160	2009
Akhtar, Chowdhury OA, Das, Sinha SP (2020)	Human	42	90	2016
A. K. M. A. Rahman,S.Smit, B. Devleesschauwer, P. Kostoulas, E. Abatih, C. Saegerman, M. Shamsuddin, D. Berkvens, N. K. Dhand, M. P. Ward (2018)	Cattle	97	1360	2007
M. A. S. Sarker,M. M. Begum, M. F. Rahman, M. T. Islam, M. A. Rahman, L. Yasmin, M. A. Ehsan and M. S. Rahman (2018)	Cattle	28	1043
Md.SadequlIslam , Md.ArifulIslam, Mst. Minara Khatun, SukumarSaha, Md.SamiulBasir, and Md-MahmodulHasan (2018)	Cattle	24	360
Md Mizanur Rahman, AKMA Rahman, SMA Hussaini, Abdullah Al Maruf, MM Hasan and MS Rahman (2019)	Cattle	17	744
Md Mizanur Rahman, AKMA Rahman, SMA Hussaini, Abdullah Al Maruf, MM Hasan and MS Rahman (2019)	Human	3	437
A. K. M. A. Rahman, C.Saegerman, D. Berkvens, F. Melzer, H. Neubauer, D. Fretin, E. Abatih, N. Dhand and M. P. Ward (2016)	Cattle	6	62	2008
A. K. M. A. Rahman, C.Saegerman, D. Berkvens, F. Melzer, H. Neubauer, D. Fretin, E. Abatih, N. Dhand and M. P. Ward (2016)	Human	13	500
N. M. Shafy, B. S. Ahmed, R. R. Sarker, K. S. A. Millat, M. T. Hasan, P. K. Bhattacharjee, A. Chakrabartty, A. Paul, M. A. S. Sarker, T. Truong, M. S. Rahman (2016)	Sheep	74	746	2016
N. M. Shafy, B. S. Ahmed, R. R. Sarker, K. S. A. Millat, M. T. Hasan, P. K. Bhattacharjee, A. Chakrabartty, A. Paul, M. A. S. Sarker, T. Truong, M. S. Rahman (2016)	Goat	163	1710	2016
M. A. S. Sarker, R. R. Sarker, M. M. Begum, N. M. Shafy, M. T. Islam, M. A. Ehsan, P. K. Bhattacharjee, M. F. Rahman, F. Melzer, H. Neubauer and M. S. Rahman (2016)	Cattle	48	913
M. A. S. Sarker, R. R. Sarker, M. M. Begum, N. M. Shafy, M. T. Islam, M. A. Ehsan, P. K. Bhattacharjee, M. F. Rahman, F. Melzer, H. Neubauer and M. S. Rahman (2016)	Buffalo	7	99
Shariful Islam, Shama Ranjan Barua, Shahnaj Parvin Moni, Ariful Islam, A. K. M. Anisur Rahman, Sharmin Chowdhury (2020)	Cattle	14	158	2015
Md. Nuruzzaman Munsi, Md. Ershaduzzaman, Sonia Akther, Md. Habibur Rahman, Md. Zakir Hassan, Md. Zulfekar Ali (2021)	Goat	9	208	2017
NirmalenduDebNath, SyedSayeemUddinAhmed, VashkarMalakar, TanimulHussain, LitonChandraDeb, SumanPaul (2023)	Cattle	66	386
S. M. S. H. Belal and A. R. M. I. H. Ansari (2013)	Cattle	23	270	2012
Md. Rayhan Faruque, Abdul Ahad , Md. Forhad Hossain , Abu Sayeed and Md. Ahasanul Hoque (2020)	Cattle	9	592	2013
Md Habibur Rahman, Sonia Akther, Md Nurul Haque, Md Zulfekar Ali, Md Asief Hossain Zihadi, Md Zillur Rahman (2024)	Sheep	14	394	2021
Muhammad Jashim Uddin, Md Siddiqur Rahman, Mohammed Arif Hossain, Sayeda Hasina Akter, S Majumdar (2007)	Goat	5	300	2005
Md. Siddiqur Rahman, Amitavo Chakrabartty, Md. Taohidul Islam, Roma Rani Sarker, ME Alam, Muhammad Jasim Uddin, Laila Akther, Hee-Jong Song (2012)	Cattle	9	400	2011
Dipa Rani Pal, Dibyendu Biswas and Mohammad Lalmoddin Mollah (2019)	Goat	4	200	2017
M Rahman, MD Ahsan, GC Das, MS Rahman (2014)	Buffalo	3	70
Ahasan Md. Shamim, Rahman Md. Siddiqur, Heejong Song (2010)	Cattle	6	182	2010
S. K. Dey, M. S. Rahman, U. K. Rima, M. Z. Hossain, G. A. Chowdhury, M. Pervin, M. A. Habib and M.A. H. N. A. Khan (2013)	Cattle	2	190	2012
M. Shamshur Rahman, S. M. Lutful Kabir and M. Siddiqur Rahman (2015)	Dog	2	50	2014
B. C. Talukder, M. A. Samad and A K M A Rahman (2011)	Dog	4	30
M. K. S. A. Millat, N. M. Shafy, S. T. Sharmy, F. Yeasmin, M. F. Karim, M. A. Ehsan, R. R. Sarker, F. Khatun, M. A. Wares, M. M. Hasan, I. Nishidate and M. S. Rahman (2018)	Horse	2	112
M. S. Rahman, J-C. Han, J. Park, J-H. Lee, S-K. Eo, J-S. Chae (2016)	Cattle	11	300	2003
K. M. R. Amin, M. B. Rahman, S. M. L. Kabir, S. K. Sarkar, M. S. I. Akand (2004)	Cattle	5	250	2012
Rahman, M. S., & Ahasan, M. S. (2010)	Cattle	6	120	2009
M. A. S. Sarker1 , M. S. Rahman2 , M. M. Begum3 , M. B. Rahman4 , M. F. Rahman5 , H. Neubauer6 and A. K. M. Anisur Rahman (2017)	Cattle	12	510	2013
Islam, M. M., Siddique, M. A. R., Haque, M. A., Baki, M. A., Majumder, S., Parrish, J. J., & Shamsuddin, M. (2007)	Cattle	1	138	2004
Maruf, A. A., Yasmin, F., Yeasmin, F., Alam, M. N., Rahman, M. M., Hasan, M. M., ... & Rahman, M. S. (2019).	Cattle	11	552	2018
Rahman, M. Siddiqur, Azad, M. Khairul, Ahasan, M. Shamim, Sarker, Roma R., Chakrabartty, Amitavo, Akter, Laila, and Uddin, Mohammad J. (2013)	Cattle	6	260	2011

## Sheet: Sex
Author	Gender	Positive	Total
Kazi M. R Amin (2005)	Female	7	120
M. A. Islam, M. A. Samad and A. K. M. A. Rahman (2010)	Female	7	178
M. A. Islam, M. A. Samad and A. K. M. A. Rahman (2010)	Male	1	30
Md Siddiqur Rahman, Nur Alam, AKM Anisur Rahman, AKM Fazlul Huque, Md Samim Ahasan, Hee- jong song (2009)	Female	9	170
Md Siddiqur Rahman, Nur Alam, AKM Anisur Rahman, AKM Fazlul Huque, Md Samim Ahasan, Hee- jong song (2009)	Male	1	30
A. Nahar and M. U. Ahmed (2009)	Female	8	165
A. Nahar and M. U. Ahmed (2009)	Male	4	85
Md. Siddiqur Rahman, Moon Her, Ji-yeon Kim, Sung-il Kang, Kichan Lee, Muhammad Jasim Uddin, Amitavo Chakrabartty and Suk Chan Jung (2012)	Male	1	166
Md. Siddiqur Rahman, Moon Her, Ji-yeon Kim, Sung-il Kang, Kichan Lee, Muhammad Jasim Uddin, Amitavo Chakrabartty and Suk Chan Jung (2012)	Female	22	834
M.S. Rahman, M.O. Faruk, M. Her, J.Y. Kim, S.I. Kang, S.C. Jung (2011)	Male	1	82
M.S. Rahman, M.O. Faruk, M. Her, J.Y. Kim, S.I. Kang, S.C. Jung (2011)	Female	14	468
M. S. Rahman, M. Nuruzzaman, M. S. Ahasan, R. R. Sarker, A. Chakrabartty, A. Nahar, M. J. Uddin, M. A. S. Sarker and L. Akhter (2012)	Female	5	71
M. S. Rahman, M. Nuruzzaman, M. S. Ahasan, R. R. Sarker, A. Chakrabartty, A. Nahar, M. J. Uddin, M. A. S. Sarker and L. Akhter (2012)	Male	2	34
M. S. Rahman, M. N. Rahaman, M. T. Islam, R. R. Sarker, M. A. S. Sarker, M. Sarabontuhura, A. Chakrabartty, L. Akther and M. J. Uddin (2012)	Female	5	176
M. S. Rahman, M. N. Rahaman, M. T. Islam, R. R. Sarker, M. A. S. Sarker, M. Sarabontuhura, A. Chakrabartty, L. Akther and M. J. Uddin (2012)	Male	1	530
Laboni Akhter, Md. Ariful Islam, Susanto Das, Mst. Minara Khatun and Md. Ariful Islam (2014)	Female	9	130
Laboni Akhter, Md. Ariful Islam, Susanto Das, Mst. Minara Khatun and Md. Ariful Islam (2014)	Male	4	84
MD Ahsan, M Rahman, GC Das, MS Rahman, ML Ali (2014)	Female	6	77
MD Ahsan, M Rahman, GC Das, MS Rahman, ML Ali (2014)	Male	4	25
Suchandan Sikder, AKM Anisur Rahman, Mohammad Rayhan Faruque, Mohammad Abdul Alim, Shubhagata Das, Aungshuman Das Gupta, Bhajan Chandra Das, Mohammad Inkeyas Uddin and Mohammad Abdul Matin Prodhan (2012)	Female	25	500
Md. Siddiqur Rahman, Md. Ferdous Ali Hahsin, Md. Shamim Ahasan, Moon Her, Jeong Yeong Kim, Sang Il Kang, Suk Chan Jung (2011)	Female	7	160
Md. Siddiqur Rahman, Md. Ferdous Ali Hahsin, Md. Shamim Ahasan, Moon Her, Jeong Yeong Kim, Sang Il Kang, Suk Chan Jung (2011)	Male	3	40
Abdullah Al Hassan, M Bashir Uddin, Md Rafiqul Islam, Ho-Seong Cho, Md Mukter Hossain (2014)	Female	11	254
Abdullah Al Hassan, M Bashir Uddin, Md Rafiqul Islam, Ho-Seong Cho, Md Mukter Hossain (2014)	Male	3	80
M. S. Rahman, S. Mithu, M. T. Islam, M. J. Uddin, R. R. Sarker, M. A. S. Sarker and L. Akhter (2012)	Female	4	104
M. S. Rahman, S. Mithu, M. T. Islam, M. J. Uddin, R. R. Sarker, M. A. S. Sarker and L. Akhter (2012)	Male	1	50
A.K.M. Anisur Rahman, Berkvens Dirk, David Fretin, Claude Saegerman 3, Muzahed Uddin Ahmed, Noor Muhammad, Akram Hossain, and Emmanuel Abatih (2012)	Female	1	125
A.K.M. Anisur Rahman, Berkvens Dirk, David Fretin, Claude Saegerman 3, Muzahed Uddin Ahmed, Noor Muhammad, Akram Hossain, and Emmanuel Abatih (2012)	Male	21	375
M. A. S. Sarker, M. S. Rahman, M. T. Islam, A. K. M. A. Rahman, M. B. Rahman and M. F. Rahman (2014)	Female	11	533
Md. Shamim Ahasan, Md. Siddiqur Rahman, A. K. M. Anisur Rahman & Dirk Berkvens (2016)	Female	15	218
Md. Shamim Ahasan, Md. Siddiqur Rahman, A. K. M. Anisur Rahman & Dirk Berkvens (2016)	Male	2	102
Akhtar, Chowdhury OA, Das, Sinha SP (2020)	Male	42	90
M. A. S. Sarker,M. M. Begum, M. F. Rahman, M. T. Islam, M. A. Rahman, L. Yasmin, M. A. Ehsan and M. S. Rahman (2018)	Female	23	1043
Md.SadequlIslam , Md.ArifulIslam, Mst. Minara Khatun, SukumarSaha, Md.SamiulBasir, and Md-MahmodulHasan (2018)	Female	24	360
Shariful Islam, Shama Ranjan Barua, Shahnaj Parvin Moni, Ariful Islam, A. K. M. Anisur Rahman, Sharmin Chowdhury (2020)	Female	34	158
Md. Nuruzzaman Munsi, Md. Ershaduzzaman, Sonia Akther, Md. Habibur Rahman, Md. Zakir Hassan, Md. Zulfekar Ali (2021)	Female	5	189
NirmalenduDebNath, SyedSayeemUddinAhmed, VashkarMalakar, TanimulHussain, LitonChandraDeb, SumanPaul (2023)	Female	66	386
S. M. S. H. Belal and A. R. M. I. H. Ansari (2013)	Male	5	105
S. M. S. H. Belal and A. R. M. I. H. Ansari (2013)	Female	15	165
Md. Rayhan Faruque, Abdul Ahad , Md. Forhad Hossain , Abu Sayeed and Md. Ahasanul Hoque (2020)	Female	9	592
Md Habibur Rahman, Sonia Akther, Md Nurul Haque, Md Zulfekar Ali, Md Asief Hossain Zihadi, Md Zillur Rahman (2024)	Female	19	312
Md Habibur Rahman, Sonia Akther, Md Nurul Haque, Md Zulfekar Ali, Md Asief Hossain Zihadi, Md Zillur Rahman (2024)	Male	4	82
Md. Siddiqur Rahman, Amitavo Chakrabartty, Md. Taohidul Islam, Roma Rani Sarker, ME Alam, Muhammad Jasim Uddin, Laila Akther, Hee-Jong Song (2012)	Female	9	400
Dipa Rani Pal, Dibyendu Biswas and Mohammad Lalmoddin Mollah (2019)	Female	5	200
M Rahman, MD Ahsan, GC Das, MS Rahman (2014)	Male	1	26
M Rahman, MD Ahsan, GC Das, MS Rahman (2014)	Female	3	44
Ahasan Md. Shamim, Rahman Md. Siddiqur, Heejong Song (2010)	Female	16	150
Ahasan Md. Shamim, Rahman Md. Siddiqur, Heejong Song (2010)	Male	2	32
S. K. Dey, M. S. Rahman, U. K. Rima, M. Z. Hossain, G. A. Chowdhury, M. Pervin, M. A. Habib and M.A. H. N. A. Khan (2013)	Female	5	190
M. Shamshur Rahman, S. M. Lutful Kabir and M. Siddiqur Rahman (2015)	Female	2	13
B. C. Talukder, M. A. Samad and A K M A Rahman (2011)	Female	3	19
B. C. Talukder, M. A. Samad and A K M A Rahman (2011)	Male	1	11
M. K. S. A. Millat, N. M. Shafy, S. T. Sharmy, F. Yeasmin, M. F. Karim, M. A. Ehsan, R. R. Sarker, F. Khatun, M. A. Wares, M. M. Hasan, I. Nishidate and M. S. Rahman (2018)	Female	2	65
M. S. Rahman, J-C. Han, J. Park, J-H. Lee, S-K. Eo, J-S. Chae (2016)	Female	11	300
K. M. R. Amin, M. B. Rahman, S. M. L. Kabir, S. K. Sarkar, M. S. I. Akand 2004	Female	5	250
M. A. S. Sarker1 , M. S. Rahman2 , M. M. Begum3 , M. B. Rahman4 , M. F. Rahman5 , H. Neubauer6 and A. K. M. Anisur Rahman (2017)	Female	12	510
Islam, M. M., Siddique, M. A. R., Haque, M. A., Baki, M. A., Majumder, S., Parrish, J. J., & Shamsuddin, M. (2007)	Male	1	138
Maruf, A. A., Yasmin, F., Yeasmin, F., Alam, M. N., Rahman, M. M., Hasan, M. M., ... & Rahman, M. S. (2019).	Female	18	552
Rahman, M. Siddiqur, Azad, M. Khairul, Ahasan, M. Shamim, Sarker, Roma R., Chakrabartty, Amitavo, Akter, Laila, and Uddin, Mohammad J. (2013)	Female	4	110
Rahman, M. Siddiqur, Azad, M. Khairul, Ahasan, M. Shamim, Sarker, Roma R., Chakrabartty, Amitavo, Akter, Laila, and Uddin, Mohammad J. (2013)	Male	7	150

## Sheet: Test
Author	Test	Positive	Total
Kazi M. R Amin (2005)	RBT	7	120
Kazi M. R Amin (2005)	TAT	6	120
M. A. Islam, M. A. Samad and A. K. M. A. Rahman (2010)	RBT	8	204
M. A. Islam, M. A. Samad and A. K. M. A. Rahman (2010)	MRT	33	242
Md Siddiqur Rahman, Nur Alam, AKM Anisur Rahman, AKM Fazlul Huque, Md Samim Ahasan, Hee- jong song (2009)	Brucella Antigen Kit	10	200
A. Nahar and M. U. Ahmed (2009)	RBT	11	200
A. Nahar and M. U. Ahmed (2009)	SAT	12	200
Md Siddiqur Rahman, Md Abu Sayed Sarker, AKM Anisur Rahman, Roma Reni Sarker, Falk Melzer, Lisa D Sprague, Henrich Neubauer (2014)	RBT	45	799
Md Siddiqur Rahman, Md Abu Sayed Sarker, AKM Anisur Rahman, Roma Reni Sarker, Falk Melzer, Lisa D Sprague, Henrich Neubauer (2014)	RT-PCR	14	799
Md. Siddiqur Rahman, Moon Her, Ji-yeon Kim, Sung-il Kang, Kichan Lee, Muhammad Jasim Uddin, Amitavo Chakrabartty and Suk Chan Jung (2012)	RBT	32	1000
Md. Siddiqur Rahman, Moon Her, Ji-yeon Kim, Sung-il Kang, Kichan Lee, Muhammad Jasim Uddin, Amitavo Chakrabartty and Suk Chan Jung (2012)	ELISA	23	1000
Md. Siddiqur Rahman, Moon Her, Ji-yeon Kim, Sung-il Kang, Kichan Lee, Muhammad Jasim Uddin, Amitavo Chakrabartty and Suk Chan Jung (2012)	TAT	22	1000
M.S. Rahman, M.O. Faruk, M. Her, J.Y. Kim, S.I. Kang, S.C. Jung (2011)	RBT	16	550
M.S. Rahman, M.O. Faruk, M. Her, J.Y. Kim, S.I. Kang, S.C. Jung (2011)	ELISA	15	550
Md. Ariful Islam, Laboni Akter, Mst. Minara Khatun and Md. Ariful Islam (2013)	RBT	31	210
M. S. Rahman, M. Nuruzzaman, M. S. Ahasan, R. R. Sarker, A. Chakrabartty, A. Nahar, M. J. Uddin, M. A. S. Sarker and L. Akhter (2012)	RBT	7	105
M. S. Rahman, M. Nuruzzaman, M. S. Ahasan, R. R. Sarker, A. Chakrabartty, A. Nahar, M. J. Uddin, M. A. S. Sarker and L. Akhter (2012)	SAT	5	105
M. S. Rahman, M. N. Rahaman, M. T. Islam, R. R. Sarker, M. A. S. Sarker, M. Sarabontuhura, A. Chakrabartty, L. Akther and M. J. Uddin (2012)	RBT	7	206
M. S. Rahman, M. N. Rahaman, M. T. Islam, R. R. Sarker, M. A. S. Sarker, M. Sarabontuhura, A. Chakrabartty, L. Akther and M. J. Uddin (2012)	ELISA	6	206
Laboni Akhter, Md. Ariful Islam, Susanto Das, Mst. Minara Khatun and Md. Ariful Islam (2014)	RBT	13	214
MD Ahsan, M Rahman, GC Das, MS Rahman, ML Ali (2014)	RBT	10	102
MD Ahsan, M Rahman, GC Das, MS Rahman, ML Ali (2014)	ELISA	6	102
Suchandan Sikder, AKM Anisur Rahman, Mohammad Rayhan Faruque, Mohammad Abdul Alim, Shubhagata Das, Aungshuman Das Gupta, Bhajan Chandra Das, Mohammad Inkeyas Uddin and Mohammad Abdul Matin Prodhan (2012)	ELISA	25	500
Md. Siddiqur Rahman, Md. Ferdous Ali Hahsin, Md. Shamim Ahasan, Moon Her, Jeong Yeong Kim, Sang Il Kang, Suk Chan Jung (2011)	RBT	10	200
Md. Siddiqur Rahman, Md. Ferdous Ali Hahsin, Md. Shamim Ahasan, Moon Her, Jeong Yeong Kim, Sang Il Kang, Suk Chan Jung (2011)	ELISA	4	200
Md. Siddiqur Rahman, Md. Ferdous Ali Hahsin, Md. Shamim Ahasan, Moon Her, Jeong Yeong Kim, Sang Il Kang, Suk Chan Jung (2011)	SAT	7	200
Abdullah Al Hassan, M Bashir Uddin, Md Rafiqul Islam, Ho-Seong Cho, Md Mukter Hossain (2014)	RBT	14	334
Abdullah Al Hassan, M Bashir Uddin, Md Rafiqul Islam, Ho-Seong Cho, Md Mukter Hossain (2014)	ELISA	4	334
M. S. Rahman, S. Mithu, M. T. Islam, M. J. Uddin, R. R. Sarker, M. A. S. Sarker and L. Akhter (2012)	ELISA	5	154
M. S. Rahman, S. Mithu, M. T. Islam, M. J. Uddin, R. R. Sarker, M. A. S. Sarker and L. Akhter (2012)	RBT	4	154
A.K.M. Anisur Rahman, Berkvens Dirk, David Fretin, Claude Saegerman 3, Muzahed Uddin Ahmed, Noor Muhammad, Akram Hossain, and Emmanuel Abatih (2012)	RT-PCR	13	500
A.K.M. Anisur Rahman, Claude Saegerman, Dirk Berkvensc, David Fretind, Md. Osman Ganie, Md. Ershaduzzamane, Muzahed Uddin Ahmeda, Abatih Emmanuel (2012)	RBT	22	1680
A.K.M. Anisur Rahman, Claude Saegerman, Dirk Berkvensc, David Fretind, Md. Osman Ganie, Md. Ershaduzzamane, Muzahed Uddin Ahmeda, Abatih Emmanuel (2012)	ELISA	48	1680
A.K.M. Anisur Rahman, Claude Saegerman, Dirk Berkvensc, David Fretind, Md. Osman Ganie, Md. Ershaduzzamane, Muzahed Uddin Ahmeda, Abatih Emmanuel (2012)	SAT	20	1680
M. A. S. Sarker, M. S. Rahman, M. T. Islam, A. K. M. A. Rahman, M. B. Rahman and M. F. Rahman (2014)	RBT	11	533
M. A. S. Sarker, M. S. Rahman, M. T. Islam, A. K. M. A. Rahman, M. B. Rahman and M. F. Rahman (2014)	MRT	14	533
Md. Osman Gani, Md. Nuruzzaman Munsi, Md. Ershaduzzaman, A.K.M. Anisur Rahman, Sajeda Sultana and Md. Shahin Alam (2016)	ELISA	22	637
Md. Osman Gani, Md. Nuruzzaman Munsi, Md. Ershaduzzaman, A.K.M. Anisur Rahman, Sajeda Sultana and Md. Shahin Alam (2016)	MRT	11	637
Md. Osman Gani, Md. Nuruzzaman Munsi, Md. Ershaduzzaman, A.K.M. Anisur Rahman, Sajeda Sultana and Md. Shahin Alam (2016)	SAT	11	637
Md. Rasheduzzaman, Muhammad Akram Hossain, Shyamal Kumar Paul, Syeda Anjuman Nasreen, Nazia Haque, Ayenun Akter, Sikdar Muhammadullah, Md. Humayun Kabir, Suraiya Jahan Sonia, Salma Ahmed (2020)	RT-PCR	2	55
Md. Rasheduzzaman, Muhammad Akram Hossain, Shyamal Kumar Paul, Syeda Anjuman Nasreen, Nazia Haque, Ayenun Akter, Sikdar Muhammadullah, Md. Humayun Kabir, Suraiya Jahan Sonia, Salma Ahmed (2020)	Conventional PCR	3	55
M. M. Rahman, M. S. Rahman, A. K. M. A. Rahman, M. M. Hossain, M.R. Hasan, M. S . Rana, F. Melzer and H. Neubauer (2020)	RT-PCR	2	1003
M. M. Rahman, M. S. Rahman, A. K. M. A. Rahman, M. M. Hossain, M.R. Hasan, M. S . Rana, F. Melzer and H. Neubauer (2020)	Conventional PCR	8	1003
M. M. Rahman, M. S. Rahman, A. K. M. A. Rahman, M. M. Hossain, M.R. Hasan, M. S . Rana, F. Melzer and H. Neubauer (2020)	MRT	2	1003
M. M. Rahman, M. S. Rahman, A. K. M. A. Rahman, M. M. Hossain, M.R. Hasan, M. S . Rana, F. Melzer and H. Neubauer (2020)	ELISA	14	1003
M. M. Rahman, M. S. Rahman, A. K. M. A. Rahman, M. M. Hossain, M.R. Hasan, M. S . Rana, F. Melzer and H. Neubauer (2020)	RBT	31	1003
M. M. Rahman, M. S. Rahman, A. K. M. A. Rahman, M. M. Hossain, M.R. Hasan, M. S . Rana, F. Melzer and H. Neubauer (2020)	SAT	24	1003
AKM Anisur Rahman, Dirk Berkvens, Claude Saegerman, David Fretin, Noor Muhammad, Akram Hossain, Emmanuel Abatih (2016)	RBT	12	635
AKM Anisur Rahman, Dirk Berkvens, Claude Saegerman, David Fretin, Noor Muhammad, Akram Hossain, Emmanuel Abatih (2016)	SAT	16	635
AKM Anisur Rahman, Dirk Berkvens, Claude Saegerman, David Fretin, Noor Muhammad, Akram Hossain, Emmanuel Abatih (2016)	ELISA	8	635
Md. Shamim Ahasan, Md. Siddiqur Rahman, A. K. M. Anisur Rahman & Dirk Berkvens (2016)	ELISA	17	320
Akhtar, Chowdhury OA, Das, Sinha SP (2020)	ELISA	42	90
A. K. M. A. Rahman,S.Smit, B. Devleesschauwer, P. Kostoulas, E. Abatih, C. Saegerman, M. Shamsuddin, D. Berkvens, N. K. Dhand, M. P. Ward (2018)	ELISA	62	1360
A. K. M. A. Rahman,S.Smit, B. Devleesschauwer, P. Kostoulas, E. Abatih, C. Saegerman, M. Shamsuddin, D. Berkvens, N. K. Dhand, M. P. Ward (2018)	RBT	71	1360
A. K. M. A. Rahman,S.Smit, B. Devleesschauwer, P. Kostoulas, E. Abatih, C. Saegerman, M. Shamsuddin, D. Berkvens, N. K. Dhand, M. P. Ward (2018)	SAT	80	1360
M. A. S. Sarker,M. M. Begum, M. F. Rahman, M. T. Islam, M. A. Rahman, L. Yasmin, M. A. Ehsan and M. S. Rahman (2018)	Conventional PCR	3	14
M. A. S. Sarker,M. M. Begum, M. F. Rahman, M. T. Islam, M. A. Rahman, L. Yasmin, M. A. Ehsan and M. S. Rahman (2018)	RBT	23	1043
M. A. S. Sarker,M. M. Begum, M. F. Rahman, M. T. Islam, M. A. Rahman, L. Yasmin, M. A. Ehsan and M. S. Rahman (2018)	MRT	28	1043
Md.SadequlIslam , Md.ArifulIslam, Mst. Minara Khatun, SukumarSaha, Md.SamiulBasir, and Md-MahmodulHasan (2018)	RBT	24	360
Md Mizanur Rahman, AKMA Rahman, SMA Hussaini, Abdullah Al Maruf, MM Hasan and MS Rahman (2019)	RBT	20	1181
A. K. M. A. Rahman, C.Saegerman, D. Berkvens, F. Melzer, H. Neubauer, D. Fretin, E. Abatih, N. Dhand and M. P. Ward (2016)	RT-PCR	19	75
N. M. Shafy, B. S. Ahmed, R. R. Sarker, K. S. A. Millat, M. T. Hasan, P. K. Bhattacharjee, A. Chakrabartty, A. Paul, M. A. S. Sarker, T. Truong, M. S. Rahman (2016)	ELISA	31	92
N. M. Shafy, B. S. Ahmed, R. R. Sarker, K. S. A. Millat, M. T. Hasan, P. K. Bhattacharjee, A. Chakrabartty, A. Paul, M. A. S. Sarker, T. Truong, M. S. Rahman (2016)	RBT	237	2456
M. A. S. Sarker, R. R. Sarker, M. M. Begum, N. M. Shafy, M. T. Islam, M. A. Ehsan, P. K. Bhattacharjee, M. F. Rahman, F. Melzer, H. Neubauer and M. S. Rahman (2016)	RBT	55	1012
M. A. S. Sarker, R. R. Sarker, M. M. Begum, N. M. Shafy, M. T. Islam, M. A. Ehsan, P. K. Bhattacharjee, M. F. Rahman, F. Melzer, H. Neubauer and M. S. Rahman (2016)	ELISA	9	1012
M. A. S. Sarker, R. R. Sarker, M. M. Begum, N. M. Shafy, M. T. Islam, M. A. Ehsan, P. K. Bhattacharjee, M. F. Rahman, F. Melzer, H. Neubauer and M. S. Rahman (2016)	SAT	5	1012
M. A. S. Sarker, R. R. Sarker, M. M. Begum, N. M. Shafy, M. T. Islam, M. A. Ehsan, P. K. Bhattacharjee, M. F. Rahman, F. Melzer, H. Neubauer and M. S. Rahman (2016)	RT-PCR	7	48
Shariful Islam, Shama Ranjan Barua, Shahnaj Parvin Moni, Ariful Islam, A. K. M. Anisur Rahman, Sharmin Chowdhury (2020)	RBT	32	158
Shariful Islam, Shama Ranjan Barua, Shahnaj Parvin Moni, Ariful Islam, A. K. M. Anisur Rahman, Sharmin Chowdhury (2020)	ELISA	14	158
Md. Nuruzzaman Munsi, Md. Ershaduzzaman, Sonia Akther, Md. Habibur Rahman, Md. Zakir Hassan, Md. Zulfekar Ali (2021)	RBT	9	208
Md. Nuruzzaman Munsi, Md. Ershaduzzaman, Sonia Akther, Md. Habibur Rahman, Md. Zakir Hassan, Md. Zulfekar Ali (2021)	ELISA	5	208
NirmalenduDebNath, SyedSayeemUddinAhmed, VashkarMalakar, TanimulHussain, LitonChandraDeb, SumanPaul (2023)	RBT	36	386
NirmalenduDebNath, SyedSayeemUddinAhmed, VashkarMalakar, TanimulHussain, LitonChandraDeb, SumanPaul (2023)	SAT	46	386
S. M. S. H. Belal and A. R. M. I. H. Ansari (2013)	Brucella Antigen Kit	23	270
Md. Rayhan Faruque, Abdul Ahad , Md. Forhad Hossain , Abu Sayeed and Md. Ahasanul Hoque (2020)	ELISA	9	592
Md Habibur Rahman, Sonia Akther, Md Nurul Haque, Md Zulfekar Ali, Md Asief Hossain Zihadi, Md Zillur Rahman (2024)	ELISA	14	394
Md Habibur Rahman, Sonia Akther, Md Nurul Haque, Md Zulfekar Ali, Md Asief Hossain Zihadi, Md Zillur Rahman (2024)	RBT	23	394
Muhammad Jashim Uddin, Md Siddiqur Rahman, Mohammed Arif Hossain, Sayeda Hasina Akter, S Majumdar (2007)	RBT	5	300
Muhammad Jashim Uddin, Md Siddiqur Rahman, Mohammed Arif Hossain, Sayeda Hasina Akter, S Majumdar (2007)	TAT	7	300
Md. Siddiqur Rahman, Amitavo Chakrabartty, Md. Taohidul Islam, Roma Rani Sarker, ME Alam, Muhammad Jasim Uddin, Laila Akther, Hee-Jong Song (2012)	RBT	9	400
Dipa Rani Pal, Dibyendu Biswas and Mohammad Lalmoddin Mollah (2019)	RBT	5	200
Dipa Rani Pal, Dibyendu Biswas and Mohammad Lalmoddin Mollah (2019)	ELISA	4	200
M Rahman, MD Ahsan, GC Das, MS Rahman (2014)	RBT	4	70
M Rahman, MD Ahsan, GC Das, MS Rahman (2014)	ELISA	3	70
Ahasan Md. Shamim, Rahman Md. Siddiqur, Heejong Song (2010)	RBT	18	182
Ahasan Md. Shamim, Rahman Md. Siddiqur, Heejong Song (2010)	ELISA	6	182
Ahasan Md. Shamim, Rahman Md. Siddiqur, Heejong Song (2010)	SAT	16	182
S. K. Dey, M. S. Rahman, U. K. Rima, M. Z. Hossain, G. A. Chowdhury, M. Pervin, M. A. Habib and M.A. H. N. A. Khan (2013)	RBT	5	190
S. K. Dey, M. S. Rahman, U. K. Rima, M. Z. Hossain, G. A. Chowdhury, M. Pervin, M. A. Habib and M.A. H. N. A. Khan (2013)	ELISA	2	190
M. Shamshur Rahman, S. M. Lutful Kabir and M. Siddiqur Rahman (2015)	RBT	2	50
M. Shamshur Rahman, S. M. Lutful Kabir and M. Siddiqur Rahman (2015)	ELISA	2	50
B. C. Talukder, M. A. Samad and A K M A Rahman (2011)	RBT	4	30
B. C. Talukder, M. A. Samad and A K M A Rahman (2011)	SAT	2	30
M. K. S. A. Millat, N. M. Shafy, S. T. Sharmy, F. Yeasmin, M. F. Karim, M. A. Ehsan, R. R. Sarker, F. Khatun, M. A. Wares, M. M. Hasan, I. Nishidate and M. S. Rahman (2018)	RBT	2	112
M. S. Rahman, J-C. Han, J. Park, J-H. Lee, S-K. Eo, J-S. Chae (2016)	RBT	11	300
M. S. Rahman, J-C. Han, J. Park, J-H. Lee, S-K. Eo, J-S. Chae (2016)	TAT	7	300
K. M. R. Amin, M. B. Rahman, S. M. L. Kabir, S. K. Sarkar, M. S. I. Akand 2004	RBT	5	250
Rahman, M. S., & Ahasan, M. S. (2010)	ELISA	6	120
M. A. S. Sarker1 , M. S. Rahman2 , M. M. Begum3 , M. B. Rahman4 , M. F. Rahman5 , H. Neubauer6 and A. K. M. Anisur Rahman (2017)	RBT	12	510
M. A. S. Sarker1 , M. S. Rahman2 , M. M. Begum3 , M. B. Rahman4 , M. F. Rahman5 , H. Neubauer6 and A. K. M. Anisur Rahman (2017)	MRT	14	510
Islam, M. M., Siddique, M. A. R., Haque, M. A., Baki, M. A., Majumder, S., Parrish, J. J., & Shamsuddin, M. (2007)	RBT	1	138
Maruf, A. A., Yasmin, F., Yeasmin, F., Alam, M. N., Rahman, M. M., Hasan, M. M., ... & Rahman, M. S. (2019).	Conventional PCR	11	552
Maruf, A. A., Yasmin, F., Yeasmin, F., Alam, M. N., Rahman, M. M., Hasan, M. M., ... & Rahman, M. S. (2019).	Brucella Antigen Kit	18	552
Maruf, A. A., Yasmin, F., Yeasmin, F., Alam, M. N., Rahman, M. M., Hasan, M. M., ... & Rahman, M. S. (2019).	RBT	18	552
Maruf, A. A., Yasmin, F., Yeasmin, F., Alam, M. N., Rahman, M. M., Hasan, M. M., ... & Rahman, M. S. (2019).	ELISA	18	552
Rahman, M. Siddiqur, Azad, M. Khairul, Ahasan, M. Shamim, Sarker, Roma R., Chakrabartty, Amitavo, Akter, Laila, and Uddin, Mohammad J. (2013)	ELISA	6	260
Rahman, M. Siddiqur, Azad, M. Khairul, Ahasan, M. Shamim, Sarker, Roma R., Chakrabartty, Amitavo, Akter, Laila, and Uddin, Mohammad J. (2013)	RBT	11	260
Rahman, M. Siddiqur, Azad, M. Khairul, Ahasan, M. Shamim, Sarker, Roma R., Chakrabartty, Amitavo, Akter, Laila, and Uddin, Mohammad J. (2013)	SAT	8	260

## Sheet: Breed
Author	Breed	Positive	Total
Kazi M. R Amin (2005)	Cross	7	120
M. A. Islam, M. A. Samad and A. K. M. A. Rahman (2010)	Local	8	208
Md Siddiqur Rahman, Nur Alam, AKM Anisur Rahman, AKM Fazlul Huque, Md Samim Ahasan, Hee- jong song (2009)	Local	3	89
Md Siddiqur Rahman, Nur Alam, AKM Anisur Rahman, AKM Fazlul Huque, Md Samim Ahasan, Hee- jong song (2009)	Cross	7	111
A. Nahar and M. U. Ahmed (2009)	Local	2	80
A. Nahar and M. U. Ahmed (2009)	Cross	7	120
Suchandan Sikder, AKM Anisur Rahman, Mohammad Rayhan Faruque, Mohammad Abdul Alim, Shubhagata Das, Aungshuman Das Gupta, Bhajan Chandra Das, Mohammad Inkeyas Uddin and Mohammad Abdul Matin Prodhan (2012)	Local	6	250
Suchandan Sikder, AKM Anisur Rahman, Mohammad Rayhan Faruque, Mohammad Abdul Alim, Shubhagata Das, Aungshuman Das Gupta, Bhajan Chandra Das, Mohammad Inkeyas Uddin and Mohammad Abdul Matin Prodhan (2012)	Cross	19	250
Abdullah Al Hassan, M Bashir Uddin, Md Rafiqul Islam, Ho-Seong Cho, Md Mukter Hossain (2014)	Cross	14	334
M. S. Rahman, S. Mithu, M. T. Islam, M. J. Uddin, R. R. Sarker, M. A. S. Sarker and L. Akhter (2012)	Local	2	80
M. S. Rahman, S. Mithu, M. T. Islam, M. J. Uddin, R. R. Sarker, M. A. S. Sarker and L. Akhter (2012)	Cross	3	74
M. A. S. Sarker, M. S. Rahman, M. T. Islam, A. K. M. A. Rahman, M. B. Rahman and M. F. Rahman (2014)	Cross	11	533
Md. Osman Gani, Md. Nuruzzaman Munsi, Md. Ershaduzzaman, A.K.M. Anisur Rahman, Sajeda Sultana and Md. Shahin Alam (2016)	Local	22	637
M. M. Rahman, M. S. Rahman, A. K. M. A. Rahman, M. M. Hossain, M.R. Hasan, M. S . Rana, F. Melzer and H. Neubauer (2020)	Cross	31	1003
Md. Shamim Ahasan, Md. Siddiqur Rahman, A. K. M. Anisur Rahman & Dirk Berkvens (2016)	Exotic	5	89
Md. Shamim Ahasan, Md. Siddiqur Rahman, A. K. M. Anisur Rahman & Dirk Berkvens (2016)	Local	12	231
A. K. M. A. Rahman,S.Smit, B. Devleesschauwer, P. Kostoulas, E. Abatih, C. Saegerman, M. Shamsuddin, D. Berkvens, N. K. Dhand, M. P. Ward (2018)	Cross	97	1360
M. A. S. Sarker,M. M. Begum, M. F. Rahman, M. T. Islam, M. A. Rahman, L. Yasmin, M. A. Ehsan and M. S. Rahman (2018)	Cross	23	1043
Shariful Islam, Shama Ranjan Barua, Shahnaj Parvin Moni, Ariful Islam, A. K. M. Anisur Rahman, Sharmin Chowdhury (2020)	Cross	32	158
NirmalenduDebNath, SyedSayeemUddinAhmed, VashkarMalakar, TanimulHussain, LitonChandraDeb, SumanPaul (2023)	Local	28	164
NirmalenduDebNath, SyedSayeemUddinAhmed, VashkarMalakar, TanimulHussain, LitonChandraDeb, SumanPaul (2023)	Cross	38	222
S. M. S. H. Belal and A. R. M. I. H. Ansari (2013)	Local	5	60
S. M. S. H. Belal and A. R. M. I. H. Ansari (2013)	Cross	18	210
Md. Siddiqur Rahman, Amitavo Chakrabartty, Md. Taohidul Islam, Roma Rani Sarker, ME Alam, Muhammad Jasim Uddin, Laila Akther, Hee-Jong Song (2012)	Local	4	111
Md. Siddiqur Rahman, Amitavo Chakrabartty, Md. Taohidul Islam, Roma Rani Sarker, ME Alam, Muhammad Jasim Uddin, Laila Akther, Hee-Jong Song (2012)	Cross	5	289
Dipa Rani Pal, Dibyendu Biswas and Mohammad Lalmoddin Mollah (2019)	Local	5	200
M. A. S. Sarker1 , M. S. Rahman2 , M. M. Begum3 , M. B. Rahman4 , M. F. Rahman5 , H. Neubauer6 and A. K. M. Anisur Rahman (2017)	Exotic	12	510
Maruf, A. A., Yasmin, F., Yeasmin, F., Alam, M. N., Rahman, M. M., Hasan, M. M., ... & Rahman, M. S. (2019).	Cross	18	552

## Sheet: Sample
Author	Sample	Positive	Total
Kazi M. R Amin (2005)	Blood	7	120
M. A. Islam, M. A. Samad and A. K. M. A. Rahman (2010)	Milk	33	242
M. A. Islam, M. A. Samad and A. K. M. A. Rahman (2010)	Blood	8	208
Md Siddiqur Rahman, Nur Alam, AKM Anisur Rahman, AKM Fazlul Huque, Md Samim Ahasan, Hee- jong song (2009)	Blood	10	200
A. Nahar and M. U. Ahmed (2009)	Blood	12	250
Md Siddiqur Rahman, Md Abu Sayed Sarker, AKM Anisur Rahman, Roma Reni Sarker, Falk Melzer, Lisa D Sprague, Henrich Neubauer (2014)	Blood	14	799
Md. Siddiqur Rahman, Moon Her, Ji-yeon Kim, Sung-il Kang, Kichan Lee, Muhammad Jasim Uddin, Amitavo Chakrabartty and Suk Chan Jung (2012)	Blood	23	1000
M.S. Rahman, M.O. Faruk, M. Her, J.Y. Kim, S.I. Kang, S.C. Jung (2011)	Blood	15	550
Md. Ariful Islam, Laboni Akter, Mst. Minara Khatun and Md. Ariful Islam (2013)	Blood	31	210
M. S. Rahman, M. Nuruzzaman, M. S. Ahasan, R. R. Sarker, A. Chakrabartty, A. Nahar, M. J. Uddin, M. A. S. Sarker and L. Akhter (2012)	Blood	7	105
M. S. Rahman, M. N. Rahaman, M. T. Islam, R. R. Sarker, M. A. S. Sarker, M. Sarabontuhura, A. Chakrabartty, L. Akther and M. J. Uddin (2012)	Blood	6	206
Laboni Akhter, Md. Ariful Islam, Susanto Das, Mst. Minara Khatun and Md. Ariful Islam (2014)	Blood	13	214
MD Ahsan, M Rahman, GC Das, MS Rahman, ML Ali (2014)	Blood	6	102
Suchandan Sikder, AKM Anisur Rahman, Mohammad Rayhan Faruque, Mohammad Abdul Alim, Shubhagata Das, Aungshuman Das Gupta, Bhajan Chandra Das, Mohammad Inkeyas Uddin and Mohammad Abdul Matin Prodhan (2012)	Milk	25	500
Md. Siddiqur Rahman, Md. Ferdous Ali Hahsin, Md. Shamim Ahasan, Moon Her, Jeong Yeong Kim, Sang Il Kang, Suk Chan Jung (2011)	Blood	4	200
Abdullah Al Hassan, M Bashir Uddin, Md Rafiqul Islam, Ho-Seong Cho, Md Mukter Hossain (2014)	Blood	14	334
M. S. Rahman, S. Mithu, M. T. Islam, M. J. Uddin, R. R. Sarker, M. A. S. Sarker and L. Akhter (2012)	Blood	5	154
A.K.M. Anisur Rahman, Berkvens Dirk, David Fretin, Claude Saegerman 3, Muzahed Uddin Ahmed, Noor Muhammad, Akram Hossain, and Emmanuel Abatih (2012)	Blood	13	500
A.K.M. Anisur Rahman, Claude Saegerman, Dirk Berkvensc, David Fretind, Md. Osman Ganie, Md. Ershaduzzamane, Muzahed Uddin Ahmeda, Abatih Emmanuel (2012)	Blood	48	1680
M. A. S. Sarker, M. S. Rahman, M. T. Islam, A. K. M. A. Rahman, M. B. Rahman and M. F. Rahman (2014)	Blood	11	533
M. A. S. Sarker, M. S. Rahman, M. T. Islam, A. K. M. A. Rahman, M. B. Rahman and M. F. Rahman (2014)	Milk	14	533
Md. Osman Gani, Md. Nuruzzaman Munsi, Md. Ershaduzzaman, A.K.M. Anisur Rahman, Sajeda Sultana and Md. Shahin Alam (2016)	Blood	22	637
Md. Rasheduzzaman, Muhammad Akram Hossain, Shyamal Kumar Paul, Syeda Anjuman Nasreen, Nazia Haque, Ayenun Akter, Sikdar Muhammadullah, Md. Humayun Kabir, Suraiya Jahan Sonia, Salma Ahmed (2020)	Blood	3	55
M. M. Rahman, M. S. Rahman, A. K. M. A. Rahman, M. M. Hossain, M.R. Hasan, M. S . Rana, F. Melzer and H. Neubauer (2020)	Blood	4	715
M. M. Rahman, M. S. Rahman, A. K. M. A. Rahman, M. M. Hossain, M.R. Hasan, M. S . Rana, F. Melzer and H. Neubauer (2020)	Milk	24	1003
AKM Anisur Rahman, Dirk Berkvens, Claude Saegerman, David Fretin, Noor Muhammad, Akram Hossain, Emmanuel Abatih (2016)	Blood	8	635
Md. Shamim Ahasan, Md. Siddiqur Rahman, A. K. M. Anisur Rahman & Dirk Berkvens (2016)	Blood	17	320
Akhtar, Chowdhury OA, Das, Sinha SP (2020)	Blood	42	90
A. K. M. A. Rahman,S.Smit, B. Devleesschauwer, P. Kostoulas, E. Abatih, C. Saegerman, M. Shamsuddin, D. Berkvens, N. K. Dhand, M. P. Ward (2018)	Blood	97	1360
M. A. S. Sarker,M. M. Begum, M. F. Rahman, M. T. Islam, M. A. Rahman, L. Yasmin, M. A. Ehsan and M. S. Rahman (2018)	Milk	23	1043
Md.SadequlIslam , Md.ArifulIslam, Mst. Minara Khatun, SukumarSaha, Md.SamiulBasir, and Md-MahmodulHasan (2018)	Milk	24	360
Md Mizanur Rahman, AKMA Rahman, SMA Hussaini, Abdullah Al Maruf, MM Hasan and MS Rahman (2019)	Blood	20	1181
A. K. M. A. Rahman, C.Saegerman, D. Berkvens, F. Melzer, H. Neubauer, D. Fretin, E. Abatih, N. Dhand and M. P. Ward (2016)	Blood	19	562
N. M. Shafy, B. S. Ahmed, R. R. Sarker, K. S. A. Millat, M. T. Hasan, P. K. Bhattacharjee, A. Chakrabartty, A. Paul, M. A. S. Sarker, T. Truong, M. S. Rahman (2016)	Blood	31	92
M. A. S. Sarker, R. R. Sarker, M. M. Begum, N. M. Shafy, M. T. Islam, M. A. Ehsan, P. K. Bhattacharjee, M. F. Rahman, F. Melzer, H. Neubauer and M. S. Rahman (2016)	Blood	55	1012
Shariful Islam, Shama Ranjan Barua, Shahnaj Parvin Moni, Ariful Islam, A. K. M. Anisur Rahman, Sharmin Chowdhury (2020)	Blood	32	158
Md. Nuruzzaman Munsi, Md. Ershaduzzaman, Sonia Akther, Md. Habibur Rahman, Md. Zakir Hassan, Md. Zulfekar Ali (2021)	Blood	9	208
NirmalenduDebNath, SyedSayeemUddinAhmed, VashkarMalakar, TanimulHussain, LitonChandraDeb, SumanPaul (2023)	Blood	66	386
S. M. S. H. Belal and A. R. M. I. H. Ansari (2013)	Blood	23	270
Md. Rayhan Faruque, Abdul Ahad , Md. Forhad Hossain , Abu Sayeed and Md. Ahasanul Hoque (2020)	Blood	9	592
Md Habibur Rahman, Sonia Akther, Md Nurul Haque, Md Zulfekar Ali, Md Asief Hossain Zihadi, Md Zillur Rahman (2024)	Blood	23	394
Muhammad Jashim Uddin, Md Siddiqur Rahman, Mohammed Arif Hossain, Sayeda Hasina Akter, S Majumdar (2007)	Blood	7	300
Md. Siddiqur Rahman, Amitavo Chakrabartty, Md. Taohidul Islam, Roma Rani Sarker, ME Alam, Muhammad Jasim Uddin, Laila Akther, Hee-Jong Song (2012)	Blood	9	400
Dipa Rani Pal, Dibyendu Biswas and Mohammad Lalmoddin Mollah (2019)	Blood	5	200
M Rahman, MD Ahsan, GC Das, MS Rahman (2014)	Blood	4	70
Ahasan Md. Shamim, Rahman Md. Siddiqur, Heejong Song (2010)	Blood	6	182
S. K. Dey, M. S. Rahman, U. K. Rima, M. Z. Hossain, G. A. Chowdhury, M. Pervin, M. A. Habib and M.A. H. N. A. Khan (2013)	Blood	5	190
M. Shamshur Rahman, S. M. Lutful Kabir and M. Siddiqur Rahman (2015)	Blood	2	50
B. C. Talukder, M. A. Samad and A K M A Rahman (2011)	Blood	4	30
M. K. S. A. Millat, N. M. Shafy, S. T. Sharmy, F. Yeasmin, M. F. Karim, M. A. Ehsan, R. R. Sarker, F. Khatun, M. A. Wares, M. M. Hasan, I. Nishidate and M. S. Rahman (2018)	Blood	2	112
M. S. Rahman, J-C. Han, J. Park, J-H. Lee, S-K. Eo, J-S. Chae (2016)	Blood	11	300
K. M. R. Amin, M. B. Rahman, S. M. L. Kabir, S. K. Sarkar, M. S. I. Akand 2004	Blood	5	250
Rahman, M. S., & Ahasan, M. S. (2010)	Blood	6	120
M. A. S. Sarker1 , M. S. Rahman2 , M. M. Begum3 , M. B. Rahman4 , M. F. Rahman5 , H. Neubauer6 and A. K. M. Anisur Rahman (2017)	Blood	12	510
Islam, M. M., Siddique, M. A. R., Haque, M. A., Baki, M. A., Majumder, S., Parrish, J. J., & Shamsuddin, M. (2007)	Blood	1	138
Maruf, A. A., Yasmin, F., Yeasmin, F., Alam, M. N., Rahman, M. M., Hasan, M. M., ... & Rahman, M. S. (2019).	Blood	18	552
Rahman, M. Siddiqur, Azad, M. Khairul, Ahasan, M. Shamim, Sarker, Roma R., Chakrabartty, Amitavo, Akter, Laila, and Uddin, Mohammad J. (2013)	Blood	6	260

## Sheet: Abortionhis
Author	Abortionhis	Positive	Total
M. A. Islam, M. A. Samad and A. K. M. A. Rahman (2010)	Abortion	15	58
M. A. Islam, M. A. Samad and A. K. M. A. Rahman (2010)	No abortion	58	184
Md. Siddiqur Rahman, Moon Her, Ji-yeon Kim, Sung-il Kang, Kichan Lee, Muhammad Jasim Uddin, Amitavo Chakrabartty and Suk Chan Jung (2012)	Abortion	14	58
Md. Siddiqur Rahman, Moon Her, Ji-yeon Kim, Sung-il Kang, Kichan Lee, Muhammad Jasim Uddin, Amitavo Chakrabartty and Suk Chan Jung (2012)	No abortion	17	789
M.S. Rahman, M.O. Faruk, M. Her, J.Y. Kim, S.I. Kang, S.C. Jung (2011)	Abortion	10	17
M.S. Rahman, M.O. Faruk, M. Her, J.Y. Kim, S.I. Kang, S.C. Jung (2011)	No abortion	5	451
Md. Ariful Islam, Laboni Akter, Mst. Minara Khatun and Md. Ariful Islam (2013)	Abortion	2	17
M. S. Rahman, M. Nuruzzaman, M. S. Ahasan, R. R. Sarker, A. Chakrabartty, A. Nahar, M. J. Uddin, M. A. S. Sarker and L. Akhter (2012)	Abortion	2	46
M. S. Rahman, M. Nuruzzaman, M. S. Ahasan, R. R. Sarker, A. Chakrabartty, A. Nahar, M. J. Uddin, M. A. S. Sarker and L. Akhter (2012)	No abortion	3	130
M. S. Rahman, M. N. Rahaman, M. T. Islam, R. R. Sarker, M. A. S. Sarker, M. Sarabontuhura, A. Chakrabartty, L. Akther and M. J. Uddin (2012)	Abortion	3	7
M. S. Rahman, M. N. Rahaman, M. T. Islam, R. R. Sarker, M. A. S. Sarker, M. Sarabontuhura, A. Chakrabartty, L. Akther and M. J. Uddin (2012)	No abortion	2	64
MD Ahsan, M Rahman, GC Das, MS Rahman, ML Ali (2014)	Abortion	3	9
Md. Siddiqur Rahman, Md. Ferdous Ali Hahsin, Md. Shamim Ahasan, Moon Her, Jeong Yeong Kim, Sang Il Kang, Suk Chan Jung (2011)	Abortion	4	4
Md. Siddiqur Rahman, Md. Ferdous Ali Hahsin, Md. Shamim Ahasan, Moon Her, Jeong Yeong Kim, Sang Il Kang, Suk Chan Jung (2011)	No abortion	6	196
Abdullah Al Hassan, M Bashir Uddin, Md Rafiqul Islam, Ho-Seong Cho, Md Mukter Hossain (2014)	Abortion	2	7
Abdullah Al Hassan, M Bashir Uddin, Md Rafiqul Islam, Ho-Seong Cho, Md Mukter Hossain (2014)	No abortion	12	247
M. S. Rahman, S. Mithu, M. T. Islam, M. J. Uddin, R. R. Sarker, M. A. S. Sarker and L. Akhter (2012)	Abortion	4	9
M. M. Rahman, M. S. Rahman, A. K. M. A. Rahman, M. M. Hossain, M.R. Hasan, M. S . Rana, F. Melzer and H. Neubauer (2020)	Abortion	24	108
M. M. Rahman, M. S. Rahman, A. K. M. A. Rahman, M. M. Hossain, M.R. Hasan, M. S . Rana, F. Melzer and H. Neubauer (2020)	No abortion	7	895
Md. Shamim Ahasan, Md. Siddiqur Rahman, A. K. M. Anisur Rahman & Dirk Berkvens (2016)	Abortion	5	13
Md. Shamim Ahasan, Md. Siddiqur Rahman, A. K. M. Anisur Rahman & Dirk Berkvens (2016)	No abortion	10	205
Md.SadequlIslam , Md.ArifulIslam, Mst. Minara Khatun, SukumarSaha, Md.SamiulBasir, and Md-MahmodulHasan (2018)	Abortion	16	57
Md.SadequlIslam , Md.ArifulIslam, Mst. Minara Khatun, SukumarSaha, Md.SamiulBasir, and Md-MahmodulHasan (2018)	No abortion	10	205
Shariful Islam, Shama Ranjan Barua, Shahnaj Parvin Moni, Ariful Islam, A. K. M. Anisur Rahman, Sharmin Chowdhury (2020)	Abortion	2	4
Shariful Islam, Shama Ranjan Barua, Shahnaj Parvin Moni, Ariful Islam, A. K. M. Anisur Rahman, Sharmin Chowdhury (2020)	No abortion	32	154
NirmalenduDebNath, SyedSayeemUddinAhmed, VashkarMalakar, TanimulHussain, LitonChandraDeb, SumanPaul (2023)	Abortion	29	32
NirmalenduDebNath, SyedSayeemUddinAhmed, VashkarMalakar, TanimulHussain, LitonChandraDeb, SumanPaul (2023)	No abortion	37	354
Md. Siddiqur Rahman, Amitavo Chakrabartty, Md. Taohidul Islam, Roma Rani Sarker, ME Alam, Muhammad Jasim Uddin, Laila Akther, Hee-Jong Song (2012)	Abortion	2	24
Dipa Rani Pal, Dibyendu Biswas and Mohammad Lalmoddin Mollah (2019)	Abortion	3	9
Dipa Rani Pal, Dibyendu Biswas and Mohammad Lalmoddin Mollah (2019)	No abortion	2	191
M Rahman, MD Ahsan, GC Das, MS Rahman (2014)	Abortion	1	3
Ahasan Md. Shamim, Rahman Md. Siddiqur, Heejong Song (2010)	Abortion	4	18
Ahasan Md. Shamim, Rahman Md. Siddiqur, Heejong Song (2010)	No abortion	10	130
Maruf, A. A., Yasmin, F., Yeasmin, F., Alam, M. N., Rahman, M. M., Hasan, M. M., ... & Rahman, M. S. (2019).	Abortion	4	11
Rahman, M. Siddiqur, Azad, M. Khairul, Ahasan, M. Shamim, Sarker, Roma R., Chakrabartty, Amitavo, Akter, Laila, and Uddin, Mohammad J. (2013)	Abortion	3	20
Rahman, M. Siddiqur, Azad, M. Khairul, Ahasan, M. Shamim, Sarker, Roma R., Chakrabartty, Amitavo, Akter, Laila, and Uddin, Mohammad J. (2013)	No abortion	8	240
M. S. Rahman, J-C. Han, J. Park, J-H. Lee, S-K. Eo, J-S. Chae (2016)	Abortion	3	20

## Sheet: PhysiologicCon
Author	PhysiologicCon	Positive	Total
Kazi M. R Amin (2005)	Pregnant	18	78
Kazi M. R Amin (2005)	Non-pregnant	5	86
M. A. Islam, M. A. Samad and A. K. M. A. Rahman (2010)	Pregnant	2	34
M. A. Islam, M. A. Samad and A. K. M. A. Rahman (2010)	Non-pregnant	15	164
Md Siddiqur Rahman, Nur Alam, AKM Anisur Rahman, AKM Fazlul Huque, Md Samim Ahasan, Hee- jong song (2009)	Pregnant	5	57
Md Siddiqur Rahman, Nur Alam, AKM Anisur Rahman, AKM Fazlul Huque, Md Samim Ahasan, Hee- jong song (2009)	Non-pregnant	4	113
A. Nahar and M. U. Ahmed (2009)	Pregnant	5	49
A. Nahar and M. U. Ahmed (2009)	Non-pregnant	2	100
Md. Ariful Islam, Laboni Akter, Mst. Minara Khatun and Md. Ariful Islam (2013)	Pregnant	8	60
Md. Ariful Islam, Laboni Akter, Mst. Minara Khatun and Md. Ariful Islam (2013)	Non-pregnant	9	90
M. S. Rahman, M. Nuruzzaman, M. S. Ahasan, R. R. Sarker, A. Chakrabartty, A. Nahar, M. J. Uddin, M. A. S. Sarker and L. Akhter (2012)	Pregnant	3	24
M. S. Rahman, M. Nuruzzaman, M. S. Ahasan, R. R. Sarker, A. Chakrabartty, A. Nahar, M. J. Uddin, M. A. S. Sarker and L. Akhter (2012)	Non-pregnant	2	47
M. S. Rahman, M. N. Rahaman, M. T. Islam, R. R. Sarker, M. A. S. Sarker, M. Sarabontuhura, A. Chakrabartty, L. Akther and M. J. Uddin (2012)	Pregnant	1	50
M. S. Rahman, M. N. Rahaman, M. T. Islam, R. R. Sarker, M. A. S. Sarker, M. Sarabontuhura, A. Chakrabartty, L. Akther and M. J. Uddin (2012)	Non-pregnant	4	126
Laboni Akhter, Md. Ariful Islam, Susanto Das, Mst. Minara Khatun and Md. Ariful Islam (2014)	Pregnant	2	18
Laboni Akhter, Md. Ariful Islam, Susanto Das, Mst. Minara Khatun and Md. Ariful Islam (2014)	Non-pregnant	11	196
MD Ahsan, M Rahman, GC Das, MS Rahman, ML Ali (2014)	Pregnant	2	10
MD Ahsan, M Rahman, GC Das, MS Rahman, ML Ali (2014)	Non-pregnant	4	53
Abdullah Al Hassan, M Bashir Uddin, Md Rafiqul Islam, Ho-Seong Cho, Md Mukter Hossain (2014)	Pregnant	4	86
Abdullah Al Hassan, M Bashir Uddin, Md Rafiqul Islam, Ho-Seong Cho, Md Mukter Hossain (2014)	Non-pregnant	10	168
M. S. Rahman, S. Mithu, M. T. Islam, M. J. Uddin, R. R. Sarker, M. A. S. Sarker and L. Akhter (2012)	Pregnant	4	90
M. S. Rahman, S. Mithu, M. T. Islam, M. J. Uddin, R. R. Sarker, M. A. S. Sarker and L. Akhter (2012)	Non-pregnant	1	64
Md.SadequlIslam , Md.ArifulIslam, Mst. Minara Khatun, SukumarSaha, Md.SamiulBasir, and Md-MahmodulHasan (2018)	Pregnant	10	87
Md.SadequlIslam , Md.ArifulIslam, Mst. Minara Khatun, SukumarSaha, Md.SamiulBasir, and Md-MahmodulHasan (2018)	Non-pregnant	14	273
Shariful Islam, Shama Ranjan Barua, Shahnaj Parvin Moni, Ariful Islam, A. K. M. Anisur Rahman, Sharmin Chowdhury (2020)	Pregnant	15	77
Shariful Islam, Shama Ranjan Barua, Shahnaj Parvin Moni, Ariful Islam, A. K. M. Anisur Rahman, Sharmin Chowdhury (2020)	Non-pregnant	19	81
S. M. S. H. Belal and A. R. M. I. H. Ansari (2013)	Pregnant	10	107
S. M. S. H. Belal and A. R. M. I. H. Ansari (2013)	Non-pregnant	5	58
Dipa Rani Pal, Dibyendu Biswas and Mohammad Lalmoddin Mollah (2019)	Pregnant	4	85
Dipa Rani Pal, Dibyendu Biswas and Mohammad Lalmoddin Mollah (2019)	Non-pregnant	1	115
M Rahman, MD Ahsan, GC Das, MS Rahman (2014)	Pregnant	1	8
M Rahman, MD Ahsan, GC Das, MS Rahman (2014)	Non-pregnant	2	36
M. S. Rahman, J-C. Han, J. Park, J-H. Lee, S-K. Eo, J-S. Chae (2016)	Pregnant	4	112
M. S. Rahman, J-C. Han, J. Park, J-H. Lee, S-K. Eo, J-S. Chae (2016)	Non-pregnant	7	188
